# Supplementary material for: The Discovery of Potential SARS-CoV-2 Natural Inhibitors among 4924 African Metabolites Targeting the Papain-like Protease: A Multi-Phase In Silico Approach
Source: Metabolites. 2022 Nov 16;12(11):1122. doi: 10.3390/metabo12111122 (PMC9693093; doi:10.3390/metabo12111122)
Supplement: Supplementary file 1 [file metabolites-12-01122-s001.zip]

Archive with 1 entries (1 files):
- metabolites-2043551-supplementary.pdf
